# Supplementary material for: Pest Alert Tool—a web-based application for flagging species of concern in metabarcoding datasets
Source: Nucleic Acids Res. 2023 May 19;51(W1):W438–42. doi: 10.1093/nar/gkad364 (PMC10320087; doi:10.1093/nar/gkad364)
Supplement: gkad364_Supplemental_Files [file gkad364_supplemental_files.zip]

Archive with 3 entries (3 files):
- Supp1_Zaiko_etal_PAT_user_guide.docx
- Supp2_Zaiko_etal_PAT_FASTA_gen.docx
- Supp3_Zaiko_etal_PAT_Database_gen.docx
